# Supplementary material for: iTRAQ-Based Quantitative Proteomic Analysis of the Initiation of Head Regeneration in Planarians
Source: PLoS One. 2015 Jul 1;10(7):e0132045. doi: 10.1371/journal.pone.0132045 (PMC4488856; doi:10.1371/journal.pone.0132045)
Supplement: S1 Table — (XLS) [file pone.0132045.s001.xls]

## Sheet: S1 Table
S1 Table. Genes and their primer sequences used for qRT-PCR analysis
Genes	GenBank number	Primer sequences*	Amplified product(bp)
H2B	AB576209	FP: 5'-TGGTAAAGCTATGTCAATCA-3'	199
		RP: 5'-GTATTTTGTAACAGCCTTCG-3'
EIF4A1A	AK248130	FP: 5'-GATTTGTTAGCTCGTGGTAT-3'	220
		RP: 5'-CTATGTTCATTGGCATTTCT-3'
EIF4A3	GU305875	FP: 5'-TGCAAGTATGGCTCAAGATA-3'	239
		RP: 5'-GAGGCAATGTAGCACTTATC-3'
YBX	AK248080	FP: 5'-TATTTGTCCACCAATCAGCA-3'	156
		RP: 5'-TACTCCCTAGCACCGCATCA-3'
DDX	AK248102	FP: 5'-CCTGGGAACGAATGGACACC-3'	159
		RP: 5'-AAACTTATCAGACGGCACTA-3'
CTNNB	AB181913	FP: 5’-TGCTCGGTTGTCATGGTAGT-3’	161
		RP: 5’-TTAGATTCCGTATGCTCCAC-3’
CAM	AB200392	FP: 5’-TAATGCGTTCTTTGGGACA-3’	182
		RP: 5’-CTCGAATTTCTTCTTCACTATCA-3’
GST	HQ679945	FP: 5’-ATGATGTTGGCTGAAGAAGTG-3’	238
		RP: 5’-CATCTAAGCAAGTAGGCGAGA-3’
ACTB	JX679684	FP: 5’-ACACCGTACCAATCTATGAA-3’	182
		RP: 5’-TTGTGAAACTGTAACCTCGT-3’
*FP, forward primer; RP, reverse primer.
