# Supplementary material for: iTRAQ-Based Quantitative Proteomic Analysis of the Initiation of Head Regeneration in Planarians
Source: PLoS One. 2015 Jul 1;10(7):e0132045. doi: 10.1371/journal.pone.0132045 (PMC4488856; doi:10.1371/journal.pone.0132045)
Supplement: S3 Table — (XLS) [file pone.0132045.s003.xls]

## Sheet: S3 Table
S3 Table. Details for differentially expressed proteins that grouped into four clusters.
Accession number	Protein Names	Genes	MW [kDa]	calc. pI	Coverage	Unique Peptides	Proteins	Molecular Function	Cellular Component	Biological Process	Pfam IDs	Expression Abundance			Ratio		Cluster
												0h	2h	6h	2h/0h	6h/0h
F1QGH9	26S proteasome non-ATPase regulatory subunit 11B	PSMD11	47.5472	6.17627	21.8	2	1	protein binding	proteasome	metabolic process; cell organization and biogenesis; cell differentiation	Pf01399	0.793054	1.36295	1.04068	1.7186	1.31224	4
D4A7P8	2-oxoglutarate dehydrogenase, mitochondrial	OGDH	115.209	6.94678	24.09	10	6	catalytic activity	membrane	metabolic process	Pf00676; Pf02779	0.295496	0.191648	0.521141	0.648563	1.76361	1
P62755	40S ribosomal protein S6	RPS6	28.663	10.8433	24.9	2	2	structural molecule activity; protein binding	nucleus; organelle lumen; cytoplasm; ribosome; cytosol	cell organization and biogenesis; metabolic process; cell communication; regulation of biological process; response to stimulus; cell death	Pf01092	1.04887	1.47629	0.867694	1.4075	0.827266	3
P62083	40S ribosomal protein S7	RPS7	22.1133	10.0962	44.85	5	5	structural molecule activity	nucleus; organelle lumen; cytoplasm; cytoskeleton; ribosome; cytosol	metabolic process	Pf01251	1.19439	1.98319	1.0446	1.66042	0.874586	3
P23358	60S ribomal protein L12	RPL12	17.8346	9.42236	59.39	5	7	RNA binding; structural molecule activity	nucleus; organelle lumen; cytoplasm; ribosome; cytosol	metabolic process	Pf00298; Pf03946	0.787301	1.31391	0.706354	1.66888	0.897184	3
H7C5Y5	60S ribosomal protein L6	RPL6	33.6309	10.6968	29.63	7	8	structural molecule activity	cytoplasm; ribosome	metabolic process	Pf01159; Pf03868	0.409741	0.564607	0.251573	1.37796	0.613981	3
P30835	6-phosphofructokinase, liver type	PFKL	85.2844	7.40088	6.28	2	2	nucleotide binding; catalytic activity; protein binding; metal ion binding	cytoplasm; cytosol	metabolic process; response to stimulus; cell communication; regulation of biological process; transport; cell organization and biogenesis	Pf00365	1.15743	0.70428	1.31442	0.608489	1.13564	1
P85968	6-phosphogluconate dehydrogenase, decarboxylating	PGD	53.202	7.02002	29.4	8	5	nucleotide binding; catalytic activity	cytoplasm	metabolic process	Pf00393; Pf03446	0.885875	0.498453	0.832661	0.562667	0.93993	1
B1WC61	Acad9 protein	ACAD9	68.7997	7.69385	23.2	13	2	catalytic activity	nucleus; cytoplasm; mitochondrion	metabolic process	Pf00441; Pf02770; Pf02771; Pf08028	0.78934	1.18044	0.993697	1.49548	1.2589	3
E9QB42	Acidic leucine-rich nuclear phphoprotein 32 family member A	ANP32A	24.6577	4.1958	16.59	2	4	protein binding			Pf12799	1.30371	0.698768	0.836679	0.535984	0.641768	2
F1QXK3	Acyl-coenzyme A oxidase	ACOX3	70.0992	7.62061	9.85	4	2	catalytic activity	cytoplasm; membrane	metabolic process	Pf00441; Pf01756; Pf02770	1.03701	1.46348	1.18474	1.41125	1.14246	3
Q6NSN5	Adenylosuccinate synthetase isozyme 1	ADSSL1	50.342	8.48486	5.48	2	1	nucleotide binding; metal ion binding; catalytic activity	cytoplasm	metabolic process	Pf00709	0.42393	0.508081	0.842977	1.1985	1.98848	4
Q7TP48	Adipocyte plasma membrane-associated protein	APMAP	42.0355	5.85889	22.61	7	4	catalytic activity	cell surface; membrane	metabolic process	Pf03088; Pf08450	0.445685	0.280519	0.232195	0.62941	0.520984	2
Q0D2L3	Agmatinase, mitochondrial	AGMAT	37.9634	7.15186	32.86	7	1	catalytic activity; metal ion binding	cytoplasm; mitochondrion	metabolic process	Pf00491	0.792791	0.616427	0.496773	0.77754	0.626612	2
F1LSR9	Alcohol dehydrogenase 1	ADH1	39.9686	8.14795	37.5	14	5	nucleotide binding; metal ion binding; catalytic activity; protein binding	cytoplasm; mitochondrion; membrane	metabolic process; response to stimulus	Pf00107; Pf08240	0.36853	0.259493	0.283513	0.70413	0.769306	2
G3V945	Aldehyde dehydrogenase family 5, subfamily A1	ALDH5A1	56.1099	8.08936	24.86	10	3	catalytic activity; nucleotide binding	cytoplasm; mitochondrion	metabolic process; development; cell communication; cell organization and biogenesis	Pf00171	0.390006	0.514255	0.272677	1.31858	0.699161	3
Q9W7R9	Alpha1 type II collagen	COL2A1	134.984	7.84033	5.15	6	10	structural molecule activity	extracellular		Pf01391; Pf01410	0.439072	0.813531	0.606206	1.85284	1.38065	4
Q6AYS7	Aminoacylase-1A	ACY1	45.7751	6.48096	29.17	11	2	catalytic activity; metal ion binding	cytoplasm	metabolic process	Pf01546; Pf07687	1.15785	1.94886	1.11771	1.68317	0.965332	3
Q6P5J0	Amylase, alpha 2A; pancreatic	AMY2A	56.9117	6.88818	10.94	4	10	catalytic activity		metabolic process	Pf00128; Pf02806	0.649593	1.06024	1.20911	1.63216	1.86134	4
F1REH8	Annexin	ANXA13	35.2276	4.64014	8.54	3	3	metal ion binding			Pf00191	0.932262	0.996048	0.593103	1.06842	0.636198	2
F1M6Z1	Apolipoprotein B-100	APOB	509.376	7.21045	3.13	11	3	transporter activity; protein binding	extracellular; cytoplasm; endoplasmic reticulum; membrane; organelle lumen	development; metabolic process; transport; reproduction; response to stimulus; cell differentiation; regulation of biological process; cellular component movement; cell organization and biogenesis	Pf01347; Pf06448; Pf09172; Pf12491	0.513123	0.724585	0.526706	1.41211	1.02647	3
P20673	Argininosuccinate lyase	ASL	51.5173	6.40479	42.95	17	2	catalytic activity	nucleus; cytoplasm; membrane; mitochondrion; endoplasmic reticulum	metabolic process; response to stimulus; development; defense response	Pf00206	0.918501	0.723442	0.629843	0.787633	0.68573	2
P21571	ATP synthase-coupling factor 6, mitochondrial	ATP5J	12.4866	9.43701	46.3	6	1	transporter activity; catalytic activity	cytoplasm; membrane; mitochondrion	metabolic process; transport	Pf05511	0.861425	1.47999	0.760215	1.71808	0.882508	3
Q5U302	Catenin (Cadherin associated protein), alpha 1	CTNNA1	100.174	6.22705	12.89	4	1	structural molecule activity; protein binding	cytoplasm; membrane; cytoskeleton	development; reproduction; cell differentiation; cell proliferation; regulation of biological process; response to stimulus; cell organization and biogenesis; cell death; cell communication	Pf01044	0.531181	0.383038	0.375473	0.721107	0.706864	2
Q6PBW6	Chaperonin containing TCP1, subunit 2 (Beta)	CCT2	57.725	6.31592	16.82	2	5	nucleotide binding; protein binding	cytoplasm	metabolic process; transport	Pf00118	1.40805	1.0931	0.922831	0.776324	0.655399	2
O35142	Coatomer subunit beta'	COPB2	102.486	5.2749	12.6	3	2	protein binding; structural molecule activity	cytoplasm; Golgi; membrane; cytoskeleton	transport	Pf00400; Pf04053	1.64601	1.36957	1.092	0.832055	0.66342	2
D4A7N1	Coiled-coil-helix-coiled-coil-helix domain-containing protein 6, mitochondrial	CHCHD6	29.1928	7.94287	9.58	2	2		cytoplasm; mitochondrion; membrane	response to stimulus; cell organization and biogenesis	Pf05300; Pf06747	0.222756	0.326432	0.198356	1.46542	0.890462	3
Q9YIB4	Collagen alpha-1(I) chain	COL1A1	137.479	5.56689	20.97	24	2	structural molecule activity; protein binding	extracellular		Pf00093; Pf01391; Pf01410	0.271616	0.644028	0.322874	2.3711	1.18871	3
P02454	Collagen alpha-1(I) chain	COL1A1	137.869	5.92236	3.44	2	2	structural molecule activity; protein binding	extracellular; cytoplasm	development; cell differentiation; response to stimulus; cell organization and biogenesis; regulation of biological process; transport; cellular component movement; metabolic process; cell communication	Pf00093; Pf01391; Pf01410	0.354999	0.599676	0.333375	1.68924	0.939089	3
Q91145	Collagen alpha-1(XII) chain (Fragment)	COL12A1	101.585	5.45264	5.92	5	1	protein binding	extracellular		Pf00041; Pf00092	0.679758	1.18198	0.916494	1.73883	1.34826	4
I3NN31	Collagen type I alpha 2	COL1A2	127.673	8.73389	5.65	6	1	structural molecule activity	extracellular		Pf01391; Pf01410	0.457284	0.767627	0.573268	1.67866	1.25364	3
O35796	Complement component 1 Q subcomponent-binding protein, mitochondrial	C1QBP	30.9775	4.86865	5.02	2	1	protein binding	extracellular; nucleus; cytoplasm; mitochondrion; organelle lumen; membrane	response to stimulus	Pf02330	0.377714	0.267129	0.313961	0.707226	0.831213	1
Q502P4	C-reactive protein, pentraxin-related	CRP	23.8899	5.13525	8.53	2	9				Pf00354	0.820122	1.28313	0.811543	1.56456	0.98954	3
P00564	Creatine kinase M-type	CKM	43.0178	7.06396	21	5	2	nucleotide binding; catalytic activity	cytoplasm	metabolic process	Pf00217; Pf02807	0.224663	0.675429	0.648477	3.00642	2.88645	4
Q7ZUN7	Creatine kinase, mitochondrial 1	CKMT1	46.6768	7.91357	13.91	4	10	nucleotide binding; catalytic activity		metabolic process	Pf00217; Pf02807	1.00339	1.49291	1.06775	1.48787	1.06415	3
D3ZSC5	Cystathionine beta-synthase	CBS	52.3516	6.68311	33.54	7	5	catalytic activity; protein binding	cytoplasm	metabolic process	Pf00291	0.501367	0.721946	0.505771	1.43996	1.00879	3
Q9MIY7	Cytochrome c oxidase subunit 2	MTCO2	25.9682	4.71631	10	2	1	catalytic activity; transporter activity; metal ion binding	cytoplasm; mitochondrion; membrane	transport; metabolic process	Pf00116; Pf02790	0.817014	0.953924	1.14772	1.16757	1.40477	4
P12075	Cytochrome c oxidase subunit 5B, mitochondrial	COX5B	13.9059	7.78174	14.73	2	1	catalytic activity; transporter activity; metal ion binding	cytoplasm; mitochondrion; membrane	response to stimulus	Pf01215	0.326547	0.266581	0.222453	0.816361	0.681226	2
P11711	Cytochrome P450 2A1	CYP2A1	55.9591	9.0415	40.65	8	1	catalytic activity; metal ion binding	cytoplasm; endoplasmic reticulum; membrane	metabolic process	Pf00067	1.29132	0.828228	0.965343	0.641383	0.747566	2
A4V6L7	DEAD box polypeptide 48 protein (Fragment)	EIF4A3	43.1444	7.82568	7.71	2	2	nucleotide binding; DNA binding; catalytic activity			Pf00270; Pf00271; Pf04851	1.7827	2.93376	1.79313	1.64568	1.00585	3
O55096	Dipeptidyl peptidase 3	DPP3	82.9869	5.22412	15.58	8	3	catalytic activity; metal ion binding	nucleus; organelle lumen; cytoplasm; membrane	metabolic process	Pf03571	0.369514	0.259797	0.197463	0.703077	0.534386	2
Q6NZW7	Dlst protein	DLST	48.6092	8.67529	11.16	2	3	catalytic activity		metabolic process	Pf00198; Pf00364	1.17371	1.75453	1.15455	1.49485	0.98367	3
A9JRE6	Dmgdh protein (Fragment)	DMGDH	97.3864	7.00537	25.71	3	1	catalytic activity	cytoplasm	metabolic process	Pf00890; Pf01266; Pf01494; Pf01571; Pf01946; Pf04268; Pf08669	1.50869	2.17738	1.42947	1.44322	0.947486	3
D4A8V6	Dolichyl-diphosphooligosaccharide--protein glycosyltransferase subunit 2	RPN2	67.1963	6.29053	30.23	13	4	catalytic activity	cytoplasm; endoplasmic reticulum; membrane	metabolic process	Pf05817	0.785608	0.472452	0.50818	0.601384	0.646862	2
O02572	Enolase (Fragment)	ENO1	17.1231	8.99756	37.89	4	1	metal ion binding; catalytic activity	cytoplasm; cytosol	metabolic process	Pf00113; Pf03952	1.90757	1.34241	1.83612	0.703727	0.962544	1
D3ZIL6	Enoyl Coenzyme A hydratase domain containing 2 (Predicted), isoform CRA_a	ECHDC2	31.7588	9.33447	30.74	6	3	catalytic activity		metabolic process	Pf00378	1.1549	1.0166	0.81447	0.880249	0.705228	2
Q802C9	Eukaryotic translation initiation factor 4A, isoform 1A	EIF4A1A	46.2237	5.41455	24.14	4	1	RNA binding; catalytic activity; nucleotide binding		metabolic process	Pf00270; Pf00271	1.20086	2.42258	1.2215	2.01736	1.01719	3
Q6P3V8	Eukaryotic translation initiation factor 4A1	EIF4A1	46.1246	5.47803	36.95	6	2	nucleotide binding; RNA binding; catalytic activity	cytoplasm	metabolic process; development	Pf00270; Pf00271; Pf00579	0.728964	1.15021	0.730756	1.57787	1.00246	3
Q76BG8	Fructose-bisphosphate aldolase (Fragment)	ALDOA	36.1475	7.85498	29.91	8	4	catalytic activity		metabolic process	Pf00274	0.359065	0.66825	0.773045	1.86108	2.15294	4
Q0VGK3	Glycerate kinase	GLYCTK	55.153	6.27783	14.91	5	1	nucleotide binding; catalytic activity	cytoplasm; mitochondrion; Golgi	metabolic process	Pf05161	0.466693	0.257122	0.375259	0.550944	0.804081	1
B1H249	Gnpnat1 protein	GNPNAT1	20.8077	7.69385	23.37	3	1	catalytic activity	cytoplasm; endosome; Golgi	development; metabolic process		0.299195	0.24046	0.151874	0.803691	0.50761	2
P06866	Haptoglobin	HP	38.5385	6.53662	29.11	10	1	catalytic activity; protein binding	extracellular; cytoplasm; endoplasmic reticulum; Golgi	response to stimulus; development; defense response; metabolic process; reproduction; cell death; regulation of biological process	Pf00084; Pf00089	0.435501	0.301217	0.32336	0.691655	0.742501	2
P10783	Hemoglobin subunit alpha-1	HBA1	15.6481	8.19189	19.01	2	2	transporter activity; metal ion binding	cytoplasm; cytosol	transport	Pf00042	0.490007	0.891754	0.864169	1.81988	1.76359	4
P06640	Hemoglobin subunit alpha-2 (Fragment)	HBA2	14.9054	7.03467	26.32	3	2	transporter activity; metal ion binding	cytoplasm; cytosol	transport	Pf00042	0.533126	0.792343	0.819834	1.48622	1.53779	4
P10785	Hemoglobin subunit beta-1	HBB1	15.9931	7.35693	11.03	3	3	transporter activity; metal ion binding	cytoplasm; cytosol	transport	Pf00042	0.239747	0.474776	0.560017	1.98032	2.33587	4
P10786	Hemoglobin subunit beta-2	HBB2	16.2074	8.104	28.28	4	1	transporter activity; metal ion binding	cytoplasm; cytosol	transport	Pf00042	0.520978	0.738989	0.761654	1.41847	1.46197	4
P21213	Histidine ammonia-lyase	HAL	72.2385	6.50732	20.85	10	1	catalytic activity	cytoplasm; cytosol	metabolic process	Pf00221	1.08823	0.772612	0.899211	0.709973	0.826309	1
P15865	Histone H1.4	HIST1H1E	21.974	11.1069	18.72	3	7	DNA binding	chromosome; nucleus; organelle lumen	cell organization and biogenesis; metabolic process	Pf00538	3.10115	1.3654	1.64945	0.440288	0.531883	2
Q7ZUY3	Histone H2A.x	H2AFX	14.9923	10.7407	39.44	3	23	DNA binding; protein binding	chromosome; nucleus	metabolic process; response to stimulus; cell organization and biogenesis; reproduction	Pf00125; Pf00808	2.1451	0.812081	1.12898	0.378576	0.526306	2
P0C0S7	Histone H2A.Z	H2AFZ	13.5446	10.5796	31.25	2	8	DNA binding; protein binding	chromosome; nucleus; organelle lumen	cell organization and biogenesis; metabolic process	Pf00125	1.8745	1.27837	1.38425	0.681979	0.738466	2
A7E2M8	Histone H2B	HIST2H2BE	13.5834	10.3745	48.39	2	34	DNA binding; protein binding	chromosome; nucleus	cell organization and biogenesis; metabolic process	Pf00125	2.50282	1.24662	1.33365	0.498086	0.532859	2
A3KPR4	Histone H4	HIST1H4A	11.3604	11.356	53.4	3	6	DNA binding; protein binding	chromosome; nucleus	cell organization and biogenesis; metabolic process	Pf00125	2.07024	1.25586	1.46282	0.606627	0.706597	2
P50503	Hsc70-interacting protein	ST13	41.2534	5.38916	20.11	7	1	protein binding; nucleotide binding	cytoplasm; cytosol	metabolic process; cell organization and biogenesis; regulation of biological process	Pf00515	0.951989	1.41583	0.885661	1.48723	0.930327	3
F1LZM7	Hydroxysteroid dehydrogenase-like protein 2 (Fragment)	HSDL2	53.8599	5.93506	17.86	5	3	nucleotide binding; catalytic activity		metabolic process	Pf00106; Pf02036	0.666828	1.37849	1.09061	2.06723	1.63551	4
P52296	Importin subunit beta-1	KPNB1	97.062	4.76709	16.46	4	3	protein binding; transporter activity	nucleus; cytoplasm; membrane	transport	Pf02985; Pf03810	0.917557	0.636555	0.896946	0.69375	0.977538	1
Q5BK17	Iodotyrosine dehalogenase 1	IYD	32.8252	6.55127	7.72	2	1	antioxidant activity; catalytic activity	membrane	metabolic process	Pf00881	0.579017	1.05779	0.657273	1.82687	1.13515	3
O35760	Isopentenyl-diphosphate Delta-isomerase 1	IDI1	26.3793	5.8335	9.25	2	1	metal ion binding; catalytic activity	cytoplasm; mitochondrion	metabolic process; response to stimulus	Pf00293	0.425473	0.295742	0.474945	0.695089	1.11627	1
Q6IFW5	Keratin, type I cytoskeletal 12	KRT12	48.79	4.76709	5.92	2	3	catalytic activity; motor activity; structural molecule activity	cytoskeleton	development	Pf00038; Pf01576; Pf12128	0.264464	0.572074	0.54087	2.16315	2.04516	4
P41498	Low molecular weight phosphotyrosine protein phosphatase	ACP1	18.1398	6.52197	12.03	2	4	catalytic activity; protein binding	nucleus; cytoplasm; membrane	metabolic process; cell communication	Pf01451	0.713975	1.10557	0.750305	1.54846	1.05088	3
A0JMP7	Methylcrotonoyl-CoA carboxylase subunit alpha, mitochondrial	MCCC1	77.9933	6.56592	4.78	2	4	catalytic activity; nucleotide binding; metal ion binding		metabolic process	Pf00289; Pf00364; Pf01071; Pf02222; Pf02655; Pf02785; Pf02786; Pf07478; Pf08443	1.20774	1.83107	1.22762	1.51612	1.01646	3
G3V640	Mitochondrial import inner membrane translocase subunit TIM44	TIMM44	51.0284	8.30908	18.76	7	2	nucleotide binding; transporter activity; protein binding	cytoplasm; mitochondrion; membrane; organelle lumen	transport	Pf04280	0.33234	0.214558	0.285469	0.645597	0.858965	1
O35821	Myb-binding protein 1A	MYBBP1A	152.191	8.95361	1.56	2	1	DNA binding; catalytic activity	nucleus; organelle lumen; cytoplasm	metabolic process; regulation of biological process; transport; cell communication; response to stimulus; cell death	Pf04931	0.246866	0.0843561	0.132656	0.341708	0.537362	2
B6RK61	Myosin heavy chain 7B	MYH7B	221.494	5.90967	9.07	3	1	nucleotide binding; catalytic activity; motor activity; protein binding	membrane; cytoskeleton		Pf00063; Pf01576; Pf02736; Pf04156; Pf12128	0.654636	0.949292	0.843891	1.45011	1.2891	3
Q7LZ84	Myosin heavy chain, cardiac and skeletal muscle (Fragment)	MYH7	45.1625	5.80811	47.04	6	2	catalytic activity; motor activity	cytoskeleton		Pf01576; Pf07888; Pf12128	0.759409	1.10039	0.976047	1.44901	1.28527	3
P04466	Myosin regulatory light chain 2, skeletal muscle isoform	MYLPF	18.9574	4.91943	44.38	7	1	metal ion binding; structural molecule activity	cytoskeleton	response to stimulus; development		0.38755	0.722126	0.667666	1.86331	1.72279	4
G3V885	Myosin-6	MYH6	223.371	5.73193	30.63	3	8	catalytic activity; motor activity; nucleotide binding; protein binding; structural molecule activity	chromosome; nucleus; organelle lumen; cytoskeleton; cytoplasm; Golgi; membrane	cell organization and biogenesis; development; regulation of biological process; metabolic process; transport; reproduction; cellular component movement; cell differentiation; cell communication; response to stimulus	Pf00038; Pf00063; Pf00769; Pf01576; Pf02463; Pf02736; Pf05483; Pf05557; Pf05911; Pf06160; Pf07888; Pf09726; Pf09730; Pf12128	0.804534	0.89053	1.13092	1.10689	1.40569	4
D4A3V2	NADH dehydrogenase (Ubiquinone) 1 alpha subcomplex, 6 (B14) (Predicted)	NDUFA6	15.2141	10.1548	36.92	4	1		cytoplasm; mitochondrion; membrane	transport; response to stimulus; metabolic process	Pf05347	0.320551	0.223081	0.25173	0.69593	0.785305	2
F1LW44	Neurolysin, mitochondrial (Fragment)	NLN	80.1775	6.58057	12.8	7	2	catalytic activity; metal ion binding		metabolic process	Pf01432	0.377858	0.267455	0.333384	0.707818	0.882298	1
Q5PQK6	Nit1 protein	NIT1	36.0701	7.03467	24.77	6	2	catalytic activity	cytoplasm; mitochondrion	metabolic process	Pf00795	0.3112	0.192814	0.191724	0.619582	0.616079	2
Q6PH34	Nop56 protein (Fragment)	NOP56	52.83	8.99756	5.61	2	7			development	Pf01798; Pf08060; Pf08156	1.2119	1.10399	1.71861	0.910959	1.41811	1
Q6NVC6	Nsfl1c protein (Fragment)	NSFL1C	40.4073	5.05908	10.84	2	3	protein binding			Pf00789; Pf08059	1.20678	1.78275	1.16227	1.47728	0.963114	3
G8JLT0	Nucleobindin-1	NUCB1	44.3462	5.18604	6.9	2	3	metal ion binding				0.750542	0.533943	0.43253	0.711411	0.576291	2
P04550	Parathymosin	PTMS	11.5522	4.1958	22.55	3	2	enzyme regulator activity; metal ion binding	cytoplasm; cytosol	metabolic process; regulation of biological process		0.18937	0.100159	0.0913354	0.528907	0.482312	2
P02616	Parvalbumin beta	OCM	11.7339	4.81787	17.59	2	1	metal ion binding			Pf00036	0.470291	0.767517	0.798054	1.632	1.69694	4
Q804W1	Parvalbumin isoform 4b	PVALB	11.977	5.07178	22.02	2	1	metal ion binding				3.95739	1.51718	1.61831	0.38338	0.408933	2
P29117	Peptidyl-prolyl cis-trans isomerase F, mitochondrial	PPIF	21.7961	9.14404	16.5	3	2	catalytic activity; protein binding	cytoplasm; mitochondrion; membrane; organelle lumen	metabolic process; cell death; cell organization and biogenesis; regulation of biological process; transport	Pf00160	0.762426	0.49677	0.432766	0.651565	0.567617	2
Q6AYW2	Phenylalanine hydroxylase	PAH	51.7873	6.1001	51.21	2	1	catalytic activity; metal ion binding; protein binding		metabolic process	Pf00351; Pf01842	0.58284	0.398507	0.45186	0.683733	0.775273	2
Q76BG3	Phosphoglycerate kinase (Fragment)	PGK	41.4873	5.94775	35.82	3	1	catalytic activity		metabolic process	Pf00162	0.247558	0.466445	0.479032	1.88419	1.93503	4
Q6S3A0	Plectin	PLEC	533.498	5.90967	8.96	31	21	protein binding; structural molecule activity	cytoplasm; cytoskeleton; membrane	reproduction; response to stimulus; cell differentiation; cell organization and biogenesis	Pf00307; Pf00681; Pf03501; Pf07812; Pf11971	0.382708	0.601129	0.652785	1.57073	1.7057	4
B0BNG1	Probable proline dehydrogenase 2	PRODH2	51.0552	8.51416	21.05	8	2	catalytic activity	cytoplasm; mitochondrion; membrane	metabolic process	Pf01619	1.12901	1.64332	0.866549	1.45554	0.767531	3
Q68FZ8	Propionyl coenzyme A carboxylase, beta polypeptide	PCCB	58.6411	7.84033	37.34	11	3	catalytic activity; nucleotide binding	cytoplasm; mitochondrion; organelle lumen	metabolic process	Pf01039	0.693076	0.562815	0.486711	0.812053	0.702248	2
P14882	Propionyl-CoA carboxylase alpha chain, mitochondrial	PCCA	81.5711	7.69385	28.49	9	3	nucleotide binding; catalytic activity; metal ion binding	extracellular; cytoplasm; mitochondrion; organelle lumen	metabolic process	Pf00289; Pf00364; Pf01071; Pf02222; Pf02258; Pf02785; Pf02786; Pf07478	0.91294	0.893049	0.580223	0.978212	0.635554	2
D4AE56	Prostaglandin E synthase 2 (Predicted), isoform CRA_b	PTGES2	43.4242	9.24658	12.5	4	1	DNA binding; catalytic activity	nucleus; cytoplasm; mitochondrion; cytosol	cellular homeostasis; regulation of biological process; metabolic process; transport	Pf00462	0.627799	0.450264	0.412604	0.71721	0.657223	2
Q6PCT9	Proteasome (Prosome, macropain) 26S subunit, non-ATPase, 6	PSMD6	45.5692	5.51611	10.8	4	3	protein binding	proteasome		Pf01399; Pf10602	1.33602	0.863277	1.16991	0.646154	0.875664	1
D3ZCV0	Protein Actn2	ACTN2	103.768	5.45264	30.98	8	3	protein binding; metal ion binding	cytoplasm; cytoskeleton	cell organization and biogenesis; cellular homeostasis; regulation of biological process; transport	Pf00307; Pf00435; Pf08726; Pf11971	0.427025	0.707604	0.643035	1.65706	1.50585	4
D3ZUX1	Protein Agphd1	HYKK	42.4482	5.64307	7.98	3	1	catalytic activity			Pf01636	0.809452	0.43606	0.348946	0.538711	0.431089	2
F1LNH3	Protein Col6a2 (Fragment)	COL6A2	109.359	6.60986	1.95	2	2	protein binding	membrane		Pf00092; Pf01391	0.459204	0.778854	0.745272	1.69609	1.62296	4
Q63081	Protein disulfide-isomerase A6	PDIA6	48.1433	5.13525	42.73	14	1	catalytic activity; metal ion binding	cytoplasm; endoplasmic reticulum; organelle lumen; membrane	metabolic process; coagulation; response to stimulus; cellular homeostasis; regulation of biological process	Pf00085	0.569059	0.358648	0.455562	0.630247	0.800554	1
F1LSP9	Protein Fggy	FGGY	60.2144	6.44287	8.33	5	3	catalytic activity		metabolic process; cellular homeostasis	Pf00370; Pf02782	0.42857	0.224734	0.409511	0.524381	0.955528	1
Q6IG09	Protein Krt85	KRT85	53.2672	6.72705	5.93	2	16	structural molecule activity	cytoskeleton		Pf00038	0.151659	0.284093	0.328969	1.87324	2.16914	4
B5DEP7	Protein LOC100360635	LOC100360635	8.49043	8.88037	25	2	4				Pf01423	1.09213	0.776795	1.28778	0.711268	1.17915	1
F1M789	Protein Myh13 (Fragment)	MYH13	208.836	5.59229	21.47	5	11	nucleotide binding; catalytic activity; motor activity; protein binding; transporter activity	chromosome; nucleus; organelle lumen; cytoplasm; Golgi; cytoskeleton; membrane; mitochondrion	cell organization and biogenesis; transport; reproduction; cell differentiation	Pf00063; Pf00261; Pf01496; Pf01576; Pf02463; Pf03961; Pf04156; Pf05478; Pf05483; Pf05557; Pf05622; Pf05667; Pf05701; Pf06160; Pf07111; Pf07888; Pf09726; Pf09730; Pf09731; Pf10174; Pf10498; Pf11932; Pf12004; Pf12128	0.406408	0.679927	0.959194	1.67301	2.36018	4
F1LXA0	Protein Ndufa12 (Fragment)	NDUFA12	17.5979	9.80322	19.59	2	1	catalytic activity	cytoplasm; mitochondrion; membrane	response to stimulus	Pf05071	0.94294	0.787646	0.66716	0.835309	0.707531	2
F1LSS4	Protein Pacrg (Fragment)	PACRG	12.4526	7.02002	21.5	2	5		cytoplasm; mitochondrion	cell differentiation; reproduction	Pf10274	2.63706	1.29457	1.88967	0.490915	0.716582	2
Q5XI34	Protein Ppp2r1a	PPP2R1A	65.2809	5.10986	15.96	3	4	catalytic activity; protein binding	chromosome; cytoplasm; cytosol	cell death; regulation of biological process; metabolic process		1.2394	0.82581	1.29679	0.666298	1.0463	1
G3V834	Protein PRRC1	PRRC1	46.2496	6.07471	11.06	3	2	protein binding	cytoplasm; Golgi		Pf01931	1.06521	0.712	1.04122	0.668414	0.977482	1
D3ZIN5	Protein RGD1308772	VWA8	213.63	6.87354	5.93	10	3	nucleotide binding; protein binding; catalytic activity	cytoplasm; mitochondrion; membrane	metabolic process	Pf00092; Pf07728; Pf12128	0.396273	0.274948	0.547023	0.693833	1.38042	1
D3ZZA8	Protein Sec24a	SEC24A	118.792	7.59131	3.12	3	3	metal ion binding	cytoplasm; membrane	transport	Pf00626; Pf04810; Pf04811; Pf04815; Pf08033	1.16475	1.12902	0.77915	0.969326	0.668941	2
B2RZD1	Protein Sec61b	SEC61B	9.98211	11.561	33.33	2	1	protein binding		transport; metabolic process	Pf03911	0.198679	0.239392	0.122154	1.20492	0.614833	3
F1LZW6	Protein Slc25a13 (Fragment)	SLC25A13	74.3358	8.70459	46.52	17	3	transporter activity; metal ion binding	cytoplasm; mitochondrion; membrane	metabolic process; transport; response to stimulus	Pf00153	0.579601	0.515583	0.371827	0.889548	0.641523	2
D3ZD11	Protein Spcs2	SPCS2	24.9577	8.57275	25.66	4	1	catalytic activity	cytoplasm; endoplasmic reticulum; membrane	metabolic process	Pf06703	1.04495	0.666025	0.641664	0.637372	0.614059	2
Q3KRC3	Protein Srpr	SRPR	69.6132	8.95361	11.79	7	2	nucleotide binding; catalytic activity	cytoplasm; endoplasmic reticulum; membrane	metabolic process; transport	Pf00448; Pf02881; Pf04086	0.738165	0.633809	0.432781	0.858627	0.586293	2
Q68FT3	Pyridine nucleotide-disulfide oxidoreductase domain-containing protein 2	PYROXD2	62.8394	8.17725	4.48	2	1	catalytic activity		metabolic process	Pf00890; Pf01134; Pf01266; Pf01593; Pf01946; Pf07992	0.537533	0.801694	0.502246	1.49143	0.934353	3
Q5RKJ9	RAB10, member RAS oncogene family	RAB10	22.5266	8.38232	22.5	2	62	nucleotide binding; protein binding	nucleus; cytoplasm; Golgi; membrane	cell communication; regulation of biological process; response to stimulus; transport	Pf00025; Pf00071; Pf04670; Pf08477	0.527797	0.361066	0.289018	0.6841	0.547593	2
Q5PQK5	Radixin	RDX	68.5013	6.26514	19.04	5	15	protein binding	cytoplasm; cytoskeleton; membrane	cell organization and biogenesis; regulation of biological process; response to stimulus	Pf00373; Pf00769; Pf09379; Pf09380	0.938063	1.4955	0.8495	1.59424	0.905589	3
Q6AYS2	RCG24191	SFXN1	35.5653	9.0708	37.58	9	2	transporter activity	cytoplasm; mitochondrion; membrane	transport; cell differentiation; development	Pf03820	0.567998	0.813478	0.588064	1.43218	1.03533	3
Q6TLF6	Regucalcin	RGN	32.7882	5.59229	25.08	7	1	catalytic activity; metal ion binding; enzyme regulator activity	nucleus; cytoplasm	cellular homeostasis; metabolic process; regulation of biological process; cell communication; response to stimulus	Pf08450	0.806492	1.18182	0.957692	1.46538	1.18748	3
Q66H15	Regulator of microtubule dynamics protein 3	RMDN3	52.28	5.021	9.55	4	1	protein binding	cytoskeleton; nucleus; cytoplasm; mitochondrion; membrane	cellular homeostasis; cell death; cell differentiation		0.96982	1.64	1.36535	1.69104	1.40784	4
Q91Y81	Septin-2	SEPT2	41.5663	6.59521	6.93	2	12	nucleotide binding; catalytic activity; enzyme regulator activity; protein binding; structural molecule activity	cytoplasm; nucleus; organelle lumen; cytoskeleton; membrane; cell surface	regulation of biological process; transport; metabolic process; cell organization and biogenesis; cell communication; response to stimulus; cell differentiation; development; cell division	Pf00071; Pf00735	1.04276	1.67546	1.03072	1.60676	0.988457	3
P55159	Serum paraoxonase/arylesterase 1	PON1	39.3331	5.22412	23.94	7	2	catalytic activity; metal ion binding; protein binding	extracellular	metabolic process; response to stimulus; regulation of biological process; transport	Pf01731; Pf03088; Pf08450	0.547495	0.382831	0.445386	0.699241	0.813499	1
Q3B7E7	Sorting nexin 3	SNX3	18.8468	8.63135	12.35	2	4	protein binding		cell communication	Pf00787	0.633542	1.14236	0.514164	1.80314	0.81157	3
Q6LDS4	Superoxide dismutase [Cu-Zn]	SOD1	15.6997	6.354	55.92	9	3	antioxidant activity; catalytic activity; metal ion binding; protein binding	extracellular; nucleus; organelle lumen; cytoplasm; mitochondrion; cytosol; membrane	cell communication; metabolic process; regulation of biological process; response to stimulus; development; reproduction; cell death; cell organization and biogenesis; cellular homeostasis; cellular component movement; transport; cell differentiation	Pf00080	0.45529	0.410483	0.316325	0.901586	0.694777	2
Q68FQ0	T-complex protein 1 subunit epsilon	CCT5	59.4988	5.71924	31.42	10	6	nucleotide binding; protein binding	nucleus; organelle lumen; cytoplasm; cytoskeleton; cytosol	metabolic process; response to stimulus	Pf00118	0.549765	0.58425	0.869026	1.06273	1.58072	4
Q7ZU99	Transitional endoplasmic reticulum ATPase	VCP	89.3677	5.26221	35.98	4	6	nucleotide binding; catalytic activity; RNA binding	nucleus; cytoplasm; cytosol; chromosome	metabolic process; response to stimulus; transport; reproduction	Pf00004; Pf00910; Pf01057; Pf01078; Pf02359; Pf02933; Pf05496; Pf05673; Pf06068; Pf07724; Pf07728; Pf09336	1.36668	0.966747	1.10345	0.707369	0.807393	1
Q64428	Trifunctional enzyme subunit alpha, mitochondrial	HADHA	82.6125	9.05615	36.57	20	3	nucleotide binding; catalytic activity; protein binding	nucleus; organelle lumen; cytoplasm; mitochondrion; membrane	metabolic process; response to stimulus	Pf00378; Pf00725; Pf02737	0.574472	0.395584	0.476768	0.688604	0.829923	1
Q1MTI4	Triosephosphate isomerase A	TPI1A	26.8365	5.021	29.84	2	5	catalytic activity		metabolic process	Pf00121	4.24104	2.3988	2.37017	0.565617	0.558865	2
Q90XG0	Triosephosphate isomerase B	TPI1B	26.8108	6.90283	70.56	2	14	catalytic activity		metabolic process	Pf00121	1.67731	2.36699	1.69437	1.41118	1.01017	3
F1LP83	Tropomyosin beta chain	TPM2	32.7206	4.66553	37.32	3	5	structural molecule activity; transporter activity; protein binding	membrane	transport; cell communication; regulation of biological process; response to stimulus	Pf00261; Pf12718	1.16815	1.87109	1.22866	1.60176	1.0518	3
Q6NWJ5	Tubulin alpha 6	TUBA1C	50.0024	5.05908	60	2	6	nucleotide binding; catalytic activity; structural molecule activity	cytoplasm; cytoskeleton	metabolic process; cellular component movement; cell organization and biogenesis	Pf00091; Pf03953	2.12236	1.0553	1.21115	0.49723	0.570662	2
Q642I4	Ubr5 protein (Fragment)	UBR5	198.13	5.42725	1.06	2	11	RNA binding; catalytic activity; metal ion binding; protein binding	nucleus; cytoplasm	metabolic process; cell communication; regulation of biological process; response to stimulus	Pf00632; Pf00658; Pf02207	0.962522	0.453106	0.923743	0.470749	0.959711	1
O70199	UDP-glucose 6-dehydrogenase	UGDH	54.8573	7.54736	37.93	9	1	nucleotide binding; catalytic activity	cytoplasm; cytosol	development; metabolic process	Pf00984; Pf01210; Pf03720; Pf03721	0.660711	0.433308	0.696355	0.65582	1.05395	1
P09875	UDP-glucuronosyltransferase 2B1	UGT2B1	60.4452	8.41162	22.87	7	16	catalytic activity	cytoplasm; endoplasmic reticulum; membrane	metabolic process; response to stimulus	Pf00201; Pf04101	0.564196	0.390932	0.430145	0.6929	0.762403	2
Q5SPG8	Uncharacterized protein	ACOT1	48.571	8.29443	9.79	3	3	catalytic activity		metabolic process	Pf01738; Pf04775; Pf08840	0.809371	1.18913	0.838516	1.46921	1.03601	3
Q08BV6	Uncharacterized protein	CKBA	42.8388	7.82568	36.22	5	3	nucleotide binding; catalytic activity		metabolic process	Pf00217; Pf02807	1.8444	0.90323	1.32187	0.489716	0.716694	2
Q0P3U4	Uncharacterized protein	COX5B2	14.2992	9.0708	26.19	3	3	catalytic activity; transporter activity	cytoplasm; mitochondrion		Pf01215	1.02434	1.67861	1.05826	1.63873	1.03312	3
Q6NYV3	Uncharacterized protein	H1F0	21.1935	10.8579	9.55	2	3	DNA binding	chromosome; nucleus	cell organization and biogenesis; metabolic process	Pf00538	5.6083	1.37233	1.56298	0.244696	0.278691	2
Q6PBX8	Uncharacterized protein	NDUFV2	26.5783	5.63037	13.93	3	1	catalytic activity; metal ion binding; nucleotide binding	cytoplasm; membrane; mitochondrion	metabolic process	Pf01257	1.09907	1.67111	1.31307	1.52048	1.1947	3
E7F6B7	Uncharacterized protein	A1CF	64.4238	8.5874	12.59	2	1	nucleotide binding; RNA binding	membrane		Pf00076	0.588203	0.921691	0.836062	1.56696	1.42138	4
F1QDL1	Uncharacterized protein	COL1A1B	136.83	5.52881	1.86	2	3	structural molecule activity; protein binding	extracellular		Pf00093; Pf01391; Pf01410	0.764789	1.08473	0.75174	1.41834	0.982938	3
A2CF48	Uncharacterized protein	CRATA	69.8735	8.5874	10.36	5	3	catalytic activity			Pf00755	1.54631	1.39263	1.0992	0.900617	0.710852	2
E9QHH7	Uncharacterized protein	CSNK2A1	16.5377	9.20264	23.57	2	8	nucleotide binding; catalytic activity		metabolic process	Pf00069	1.11786	0.851049	0.721577	0.761319	0.645498	2
F1QGH7	Uncharacterized protein	CTNNB1	85.5142	5.85889	21.79	10	17	protein binding			Pf00514	0.972768	1.40934	0.885613	1.44879	0.910406	3
F1QPC1	Uncharacterized protein	CYP3C1	57.507	8.00146	8.12	3	4	catalytic activity; metal ion binding		metabolic process	Pf00067	0.945557	1.42118	1.51339	1.50301	1.60053	4
E7F1L7	Uncharacterized protein	FLNC	291.466	6.43018	4.27	2	2	protein binding	membrane		Pf00307; Pf00630	0.890244	0.449219	1.42408	0.504602	1.59965	1
B8JN00	Uncharacterized protein	H2AFY2	24.3224	10.1694	9.82	2	3	DNA binding; protein binding	chromosome; nucleus; membrane	cell organization and biogenesis; metabolic process	Pf00125	2.24002	1.39883	1.26226	0.624473	0.563504	2
A2BFN6	Uncharacterized protein	HMBS	38.9755	7.13721	6.42	2	10	catalytic activity		metabolic process	Pf01379; Pf03900	0.66231	0.745411	1.15088	1.12547	1.73768	4
A2BIN5	Uncharacterized protein	MCCC2	61.6828	8.22119	12.54	2	2	catalytic activity			Pf01039	0.874225	1.32682	1.04955	1.51771	1.20054	3
F1Q9H9	Uncharacterized protein	MTOR	285.957	6.99072	0.99	2	4	nucleotide binding; protein binding; catalytic activity		metabolic process	Pf00454; Pf02259; Pf02260; Pf08771; Pf11865	0.587578	0.211425	0.478253	0.359825	0.81394	1
E9QF07	Uncharacterized protein	MYH7BB	226.519	6.07471	11.15	3	3	nucleotide binding; catalytic activity; motor activity; protein binding; transporter activity	chromosome; nucleus; organelle lumen; extracellular; cytoplasm; Golgi; membrane; cytoskeleton	cell organization and biogenesis; transport; reproduction; regulation of biological process; cellular component movement; development	Pf00038; Pf00063; Pf00261; Pf01496; Pf01576; Pf02463; Pf02601; Pf02736; Pf04156; Pf05483; Pf05557; Pf05622; Pf05701; Pf06008; Pf07888; Pf08317; Pf09726; Pf09730; Pf10174; Pf12128	0.539002	0.752329	0.792621	1.39578	1.47053	4
F1QVX3	Uncharacterized protein	MYHB	222.704	5.89697	23.88	2	6	nucleotide binding; catalytic activity; motor activity; protein binding	chromosome; nucleus; organelle lumen; cytoplasm; cytoskeleton; membrane	cell organization and biogenesis; reproduction	Pf00038; Pf00063; Pf01576; Pf02463; Pf02736; Pf03962; Pf05483; Pf05557; Pf05622; Pf05667; Pf06160; Pf07888; Pf09726; Pf09789; Pf10174; Pf12128	0.631082	0.937634	0.989245	1.48576	1.56754	4
F1QJP3	Uncharacterized protein	MYL10	18.9273	4.729	26.95	3	6	metal ion binding				0.558276	0.749887	0.820669	1.34322	1.47001	4
B0UYL0	Uncharacterized protein	NDUFA10	38.5108	7.50342	9.41	2	4	nucleotide binding; catalytic activity		metabolic process	Pf01712	0.638737	0.683481	1.22491	1.07005	1.91771	4
F1QK93	Uncharacterized protein	PSMD1	99.4474	9.0415	10.26	3	3	enzyme regulator activity	proteasome; membrane	metabolic process; regulation of biological process	Pf01851	1.17953	2.35351	1.22642	1.99529	1.03975	3
F1QAJ7	Uncharacterized protein	SLC25A3	39.3522	8.88037	15.45	2	8		membrane	transport	Pf00153	1.15891	0.808031	0.90455	0.697234	0.780518	2
A3KPS7	Uncharacterized protein	UGT5C2	60.6211	7.94287	4.33	2	4	catalytic activity		metabolic process	Pf00201; Pf04101	1.30059	1.99517	1.19355	1.53405	0.917705	3
F1QSE1	Uncharacterized protein	VMHCL	223.236	5.66846	22.99	2	14	nucleotide binding; catalytic activity; motor activity; protein binding	chromosome; nucleus; organelle lumen; cytoplasm; membrane; cytoskeleton	cell organization and biogenesis; reproduction	Pf00063; Pf00261; Pf01576; Pf02736; Pf05483; Pf05622; Pf07888; Pf09726; Pf10174; Pf12128	0.488918	0.721885	0.953891	1.4765	1.95102	4
F1RBV5	Uncharacterized protein (Fragment)	MYH4	221.56	5.78271	26.34	2	7	nucleotide binding; catalytic activity; motor activity; protein binding	chromosome; nucleus; organelle lumen; cytoplasm; cytoskeleton; membrane	cell organization and biogenesis; metabolic process; reproduction	Pf00038; Pf00063; Pf01576; Pf02463; Pf02736; Pf04111; Pf05483; Pf05557; Pf05622; Pf05667; Pf06160; Pf07697; Pf07888; Pf08317; Pf09726; Pf10174; Pf12128	0.378723	0.557694	0.838998	1.47257	2.21534	4
F1R2A3	Uncharacterized protein (Fragment)	PFKP	35.7813	7.02002	7.95	2	7	nucleotide binding; catalytic activity	cytoplasm; cytosol; membrane	metabolic process	Pf00365	1.38413	0.723397	1.52725	0.522638	1.10341	1
F1M847	Uncharacterized protein (Fragment)	SRL	52.181	6.48096	15.27	6	9	catalytic activity; nucleotide binding	membrane	metabolic process	Pf00350; Pf01926	0.569687	0.791295	0.831505	1.389	1.45958	4
Q64232	Very-long-chain enoyl-CoA reductase	TECR	36.0988	9.5542	18.83	6	5	catalytic activity	cytoplasm; endoplasmic reticulum; membrane	metabolic process	Pf02544	0.194073	0.167182	0.40152	0.861439	2.06891	4
Q4KM74	Vesicle-trafficking protein SEC22b	SEC22B	24.7248	8.51416	20.47	4	7		cytoplasm; Golgi; membrane; endoplasmic reticulum	transport	Pf00957	0.334023	0.51689	0.308854	1.54747	0.924647	3
P81155	Voltage-dependent anion-selective channel protein 2	VDAC2	31.7256	7.48877	21.02	4	3	nucleotide binding; transporter activity	cytoplasm; mitochondrion; membrane; organelle lumen	transport; cell organization and biogenesis; regulation of biological process; cell communication; cell death; response to stimulus	Pf01459	0.462812	0.30253	0.419117	0.653678	0.905588	1
