# Supplementary material for: iTRAQ-Based Quantitative Proteomic Analysis of the Initiation of Head Regeneration in Planarians
Source: PLoS One. 2015 Jul 1;10(7):e0132045. doi: 10.1371/journal.pone.0132045 (PMC4488856; doi:10.1371/journal.pone.0132045)
Supplement: S4 Table — (XLS) [file pone.0132045.s004.xls]

## Sheet: S4 Table
S4 Table. Detailed GO annotations of the differentially expressed proteins.
Category	Term	Count	%	PValue	Genes	List Total	Pop Hits	Pop Total	Fold Enrichment	Bonferroni	Benjamini	FDR
Cluster 1
GOTERM_BP_FAT	GO:0006007~glucose catabolic process	5	1.57729	2.53465e-06	PFKL, PGD, PFKP, OGDH, ENO1	24	58	13528	48.592	0.00113488	0.00113488	0.00359355
GOTERM_BP_FAT	GO:0006006~glucose metabolic process	6	1.89274	4.94784e-06	PFKL, PGD, PFKP, UGDH, OGDH, ENO1	24	153	13528	22.1046	0.00221418	0.00110771	0.00701479
GOTERM_BP_FAT	GO:0019320~hexose catabolic process	5	1.57729	5.1011e-06	PFKL, PGD, PFKP, OGDH, ENO1	24	69	13528	40.8454	0.00228269	0.000761476	0.00723206
GOTERM_BP_FAT	GO:0046365~monosaccharide catabolic process	5	1.57729	5.72036e-06	PFKL, PGD, PFKP, OGDH, ENO1	24	71	13528	39.6948	0.00255945	0.000640477	0.00810999
GOTERM_BP_FAT	GO:0046164~alcohol catabolic process	5	1.57729	9.68539e-06	PFKL, PGD, PFKP, OGDH, ENO1	24	81	13528	34.7942	0.00432968	0.000867439	0.013731
GOTERM_BP_FAT	GO:0044275~cellular carbohydrate catabolic process	5	1.57729	1.17342e-05	PFKL, PGD, PFKP, OGDH, ENO1	24	85	13528	33.1569	0.00524318	0.000875778	0.0166354
GOTERM_BP_FAT	GO:0019318~hexose metabolic process	6	1.89274	1.49431e-05	PFKL, PGD, PFKP, UGDH, OGDH, ENO1	24	192	13528	17.6146	0.00667218	0.000955906	0.0211841
GOTERM_BP_FAT	GO:0005996~monosaccharide metabolic process	6	1.89274	3.00781e-05	PFKL, PGD, PFKP, UGDH, OGDH, ENO1	24	222	13528	15.2342	0.0133848	0.00168298	0.0426361
GOTERM_BP_FAT	GO:0016052~carbohydrate catabolic process	5	1.57729	3.13811e-05	PFKL, PGD, PFKP, OGDH, ENO1	24	109	13528	25.8563	0.0139606	0.00156089	0.0444827
GOTERM_BP_FAT	GO:0006096~glycolysis	4	1.26183	6.62956e-05	PFKL, PFKP, OGDH, ENO1	24	47	13528	47.9716	0.0292647	0.00296573	0.0939524
GOTERM_BP_FAT	GO:0006461~protein complex assembly	5	1.57729	0.00966178	PPP2R1A, PFKL, VCP, PFKP, KPNB1	24	505	13528	5.58086	0.987087	0.326597	12.8597
GOTERM_BP_FAT	GO:0070271~protein complex biogenesis	5	1.57729	0.00966178	PPP2R1A, PFKL, VCP, PFKP, KPNB1	24	505	13528	5.58086	0.987087	0.326597	12.8597
GOTERM_BP_FAT	GO:0006002~fructose 6-phosphate metabolic process	2	0.630915	0.0118433	PFKL, PFKP	24	7	13528	161.048	0.995192	0.359041	15.542
GOTERM_BP_FAT	GO:0045792~negative regulation of cell size	3	0.946372	0.0121361	PPP2R1A, MTOR, ENO1	24	99	13528	17.0808	0.99579	0.343471	15.8962
GOTERM_BP_FAT	GO:0046395~carboxylic acid catabolic process	3	0.946372	0.0150862	PON1, HAL, HADHA	24	111	13528	15.2342	0.998897	0.385187	19.3879
GOTERM_BP_FAT	GO:0016054~organic acid catabolic process	3	0.946372	0.0150862	PON1, HAL, HADHA	24	111	13528	15.2342	0.998897	0.385187	19.3879
GOTERM_BP_FAT	GO:0006091~generation of precursor metabolites and energy	4	1.26183	0.0154206	PFKL, PFKP, OGDH, ENO1	24	313	13528	7.20341	0.999053	0.371331	19.775
GOTERM_BP_FAT	GO:0065003~macromolecular complex assembly	5	1.57729	0.0243157	PPP2R1A, PFKL, VCP, PFKP, KPNB1	24	665	13528	4.2381	0.999984	0.49805	29.4612
GOTERM_BP_FAT	GO:0006000~fructose metabolic process	2	0.630915	0.0285299	PFKL, PFKP	24	17	13528	66.3137	0.999998	0.533632	33.66
GOTERM_BP_FAT	GO:0043933~macromolecular complex subunit organization	5	1.57729	0.0300464	PPP2R1A, PFKL, VCP, PFKP, KPNB1	24	710	13528	3.96948	0.999999	0.531999	35.1132
GOTERM_BP_FAT	GO:0051259~protein oligomerization	3	0.946372	0.0348687	PFKL, VCP, PFKP	24	174	13528	9.71839	1	0.566924	39.5401
GOTERM_BP_FAT	GO:0032269~negative regulation of cellular protein metabolic process	3	0.946372	0.037094	PPP2R1A, PON1, PSMD6	24	180	13528	9.39444	1	0.571176	41.4869
GOTERM_BP_FAT	GO:0051248~negative regulation of protein metabolic process	3	0.946372	0.0397585	PPP2R1A, PON1, PSMD6	24	187	13528	9.04278	1	0.57916	43.7411
GOTERM_BP_FAT	GO:0032268~regulation of cellular protein metabolic process	4	1.26183	0.0450082	PPP2R1A, PON1, MTOR, PSMD6	24	474	13528	4.75668	1	0.608511	47.9482
GOTERM_BP_FAT	GO:0008361~regulation of cell size	3	0.946372	0.047346	PPP2R1A, MTOR, ENO1	24	206	13528	8.20874	1	0.611228	49.7259
GOTERM_BP_FAT	GO:0006511~ubiquitin-dependent protein catabolic process	3	0.946372	0.0630364	VCP, UBR5, PSMD6	24	242	13528	6.9876	1	0.703409	60.2729
GOTERM_BP_FAT	GO:0032535~regulation of cellular component size	3	0.946372	0.0767924	PPP2R1A, MTOR, ENO1	24	271	13528	6.23985	1	0.761128	67.7881
GOTERM_BP_FAT	GO:0030163~protein catabolic process	4	1.26183	0.0866192	VCP, UBR5, MTOR, PSMD6	24	622	13528	3.62487	1	0.790105	72.3226
GOTERM_BP_FAT	GO:0031399~regulation of protein modification process	3	0.946372	0.0888399	PPP2R1A, MTOR, PSMD6	24	295	13528	5.7322	1	0.786415	73.2616
GOTERM_BP_FAT	GO:0055114~oxidation reduction	4	1.26183	0.0922025	PGD, UGDH, OGDH, HADHA	24	639	13528	3.52843	1	0.787273
Cluster 2
GOTERM_BP_FAT	GO:0006334~nucleosome assembly	7	1.17845	2.32862e-08	H1F0, HIST1H1E, HIST1H4A, HIST2H2BE, H2AFY2, H2AFZ, H2AFX	35	73	13588	37.2274	1.08047e-05	1.08047e-05	3.31806e-05
GOTERM_BP_FAT	GO:0031497~chromatin assembly	7	1.17845	2.7447e-08	H1F0, HIST1H1E, HIST1H4A, HIST2H2BE, H2AFY2, H2AFZ, H2AFX	35	75	13588	36.2347	1.27353e-05	6.36768e-06	3.91094e-05
GOTERM_BP_FAT	GO:0065004~protein-DNA complex assembly	7	1.17845	2.97468e-08	H1F0, HIST1H1E, HIST1H4A, HIST2H2BE, H2AFY2, H2AFZ, H2AFX	35	76	13588	35.7579	1.38024e-05	4.60083e-06	4.23864e-05
GOTERM_BP_FAT	GO:0034728~nucleosome organization	7	1.17845	2.97468e-08	H1F0, HIST1H1E, HIST1H4A, HIST2H2BE, H2AFY2, H2AFZ, H2AFX	35	76	13588	35.7579	1.38024e-05	4.60083e-06	4.23864e-05
GOTERM_BP_FAT	GO:0006323~DNA packaging	7	1.17845	1.64969e-07	H1F0, HIST1H1E, HIST1H4A, HIST2H2BE, H2AFY2, H2AFZ, H2AFX	35	101	13588	26.9069	7.65425e-05	1.91362e-05	0.000235064
GOTERM_BP_FAT	GO:0006333~chromatin assembly or disassembly	7	1.17845	2.59883e-07	H1F0, HIST1H1E, HIST1H4A, HIST2H2BE, H2AFY2, H2AFZ, H2AFX	35	109	13588	24.9321	0.000120578	2.41168e-05	0.000370308
GOTERM_BP_FAT	GO:0034622~cellular macromolecular complex assembly	8	1.3468	8.96792e-07	H1F0, HIST1H1E, HIST1H4A, HIST2H2BE, H2AFY2, H2AFZ, H2AFX, TUBA1C	35	217	13588	14.3126	0.000416025	6.93496e-05	0.00127784
GOTERM_BP_FAT	GO:0034621~cellular macromolecular complex subunit organization	8	1.3468	2.01923e-06	H1F0, HIST1H1E, HIST1H4A, HIST2H2BE, H2AFY2, H2AFZ, H2AFX, TUBA1C	35	245	13588	12.6769	0.000936486	0.000133838	0.00287718
GOTERM_BP_FAT	GO:0065003~macromolecular complex assembly	8	1.3468	1.6703e-05	H1F0, HIST1H1E, HIST1H4A, HIST2H2BE, H2AFY2, H2AFZ, H2AFX, TUBA1C	35	338	13588	9.18884	0.00772032	0.000968315	0.0237976
GOTERM_BP_FAT	GO:0043933~macromolecular complex subunit organization	8	1.3468	2.83792e-05	H1F0, HIST1H1E, HIST1H4A, HIST2H2BE, H2AFY2, H2AFZ, H2AFX, TUBA1C	35	367	13588	8.46275	0.0130818	0.00146205	0.04043
GOTERM_BP_FAT	GO:0006325~chromatin organization	7	1.17845	0.000115084	H1F0, HIST1H1E, HIST1H4A, HIST2H2BE, H2AFY2, H2AFZ, H2AFX	35	315	13588	8.6273	0.0520012	0.00532597	0.163859
GOTERM_BP_FAT	GO:0051276~chromosome organization	7	1.17845	0.000441667	H1F0, HIST1H1E, HIST1H4A, HIST2H2BE, H2AFY2, H2AFZ, H2AFX	35	404	13588	6.72673	0.185336	0.0184619	0.627497
GOTERM_BP_FAT	GO:0022900~electron transport chain	4	0.673401	0.00270846	SLC25A13, NDUFA6, MYBBP1A, NDUFA12	35	112	13588	13.8653	0.7159	0.0995577	3.79082
GOTERM_BP_FAT	GO:0046907~intracellular transport	6	1.0101	0.00408543	COPB2, SEC24A, SLC25A13, SRPR, RAB10, MYBBP1A	35	431	13588	5.40457	0.85036	0.135944	5.66641
GOTERM_BP_FAT	GO:0055114~oxidation reduction	7	1.17845	0.00587765	SLC25A13, ADH1, NDUFA6, PAH, SOD1, MYBBP1A, NDUFA12	35	672	13588	4.04405	0.935124	0.177475	8.0567
GOTERM_BP_FAT	GO:0009309~amine biosynthetic process	3	0.505051	0.0142931	PAH, ASL, AGMAT	35	73	13588	15.9546	0.998744	0.359383	18.5461
GOTERM_BP_FAT	GO:0006091~generation of precursor metabolites and energy	4	0.673401	0.0270474	SLC25A13, NDUFA6, MYBBP1A, NDUFA12	35	261	13588	5.94986	0.999997	0.548499	32.3422
GOTERM_BP_FAT	GO:0006886~intracellular protein transport	4	0.673401	0.031206	COPB2, SEC24A, SRPR, RAB10	35	276	13588	5.6265	1	0.57908	36.3482
GOTERM_BP_FAT	GO:0034613~cellular protein localization	4	0.673401	0.0382032	COPB2, SEC24A, SRPR, RAB10	35	299	13588	5.19369	1	0.633625	42.5945
GOTERM_BP_FAT	GO:0070727~cellular macromolecule localization	4	0.673401	0.0388469	COPB2, SEC24A, SRPR, RAB10	35	301	13588	5.15918	1	0.620006	43.1395
GOTERM_BP_FAT	GO:0006575~cellular amino acid derivative metabolic process	3	0.505051	0.0483197	SOD1, PTMS, AGMAT	35	141	13588	8.26018	1	0.683048	50.6237
GOTERM_BP_FAT	GO:0046394~carboxylic acid biosynthetic process	3	0.505051	0.0483197	PTGES2, PAH, ASL	35	141	13588	8.26018	1	0.683048	50.6237
GOTERM_BP_FAT	GO:0016053~organic acid biosynthetic process	3	0.505051	0.0483197	PTGES2, PAH, ASL	35	141	13588	8.26018	1	0.683048	50.6237
GOTERM_BP_FAT	GO:0045471~response to ethanol	2	0.3367	0.051289	ADH1, SOD1	35	21	13588	36.9741	1	0.687558	52.7741
GOTERM_BP_FAT	GO:0022904~respiratory electron transport chain	2	0.3367	0.0678108	SLC25A13, MYBBP1A	35	28	13588	27.7306	1	0.772588	63.2327
GOTERM_BP_FAT	GO:0006518~peptide metabolic process	2	0.3367	0.0909299	SPCS2, SOD1	35	38	13588	20.4331	1	0.853867	74.293
Cluster 3
GOTERM_BP_FAT	GO:0055114~oxidation reduction	8	1.06525	0.00117103	PYROXD2, ALDH5A1, NDUFV2, DMGDH, PRODH2, ACAD9, IYD, ACOX3	35	672	13588	4.62177	0.4902	0.4902	1.70574
GOTERM_BP_FAT	GO:0008104~protein localization	8	1.06525	0.00225589	APOB, SEC61B, SEC22B, RDX, SNX3, COL1A1, MYH7B, CTNNB1	35	753	13588	4.12461	0.727087	0.47759	3.26174
GOTERM_BP_FAT	GO:0006732~coenzyme metabolic process	4	0.532623	0.00537951	DLST, ALDH5A1, ACOT1, MYH7B	35	143	13588	10.8595	0.955021	0.644367	7.61464
GOTERM_BP_FAT	GO:0006412~translation	5	0.665779	0.00793534	RPL6, EIF4A1, RPL12, RPS6, RPS7	35	319	13588	6.08509	0.989756	0.681857	11.0398
GOTERM_BP_FAT	GO:0051186~cofactor metabolic process	4	0.532623	0.0104278	DLST, ALDH5A1, ACOT1, MYH7B	35	182	13588	8.5325	0.997588	0.700454	14.2657
GOTERM_BP_FAT	GO:0016054~organic acid catabolic process	3	0.399467	0.0174039	DMGDH, PRODH2, ACOX3	35	81	13588	14.3788	0.999959	0.814102	22.7246
GOTERM_BP_FAT	GO:0046395~carboxylic acid catabolic process	3	0.399467	0.0174039	DMGDH, PRODH2, ACOX3	35	81	13588	14.3788	0.999959	0.814102	22.7246
GOTERM_BP_FAT	GO:0015031~protein transport	6	0.798935	0.021862	APOB, SEC61B, SEC22B, SNX3, COL1A1, MYH7B	35	651	13588	3.57814	0.999997	0.837281	27.7159
GOTERM_BP_FAT	GO:0045184~establishment of protein localization	6	0.798935	0.0225156	APOB, SEC61B, SEC22B, SNX3, COL1A1, MYH7B	35	656	13588	3.55087	0.999998	0.8054	28.4219
GOTERM_BP_FAT	GO:0006790~sulfur metabolic process	3	0.399467	0.0230102	ALDH5A1, MYH7B, CBS	35	94	13588	12.3903	0.999998	0.774011	28.9517
GOTERM_BP_FAT	GO:0030099~myeloid cell differentiation	3	0.399467	0.0239308	SFXN1, RPS6, CTNNB1	35	96	13588	12.1321	0.999999	0.751609	29.9285
GOTERM_BP_FAT	GO:0006091~generation of precursor metabolites and energy	4	0.532623	0.0270474	DLST, ALDH5A1, NDUFV2, ATP5J	35	261	13588	5.94986	1	0.761483	33.1429
GOTERM_BP_FAT	GO:0006536~glutamate metabolic process	2	0.266312	0.0296285	ALDH5A1, PRODH2	35	12	13588	64.7048	1	0.763346	35.7004
GOTERM_BP_FAT	GO:0001958~endochondral ossification	2	0.266312	0.039314	COL1A1, CBS	35	16	13588	48.5286	1	0.830346	44.5068
GOTERM_BP_FAT	GO:0060350~endochondral bone morphogenesis	2	0.266312	0.0489056	COL1A1, CBS	35	20	13588	38.8229	1	0.87247	52.1091
GOTERM_BP_FAT	GO:0009069~serine family amino acid metabolic process	2	0.266312	0.0536665	DMGDH, CBS	35	22	13588	35.2935	1	0.879304	55.511
GOTERM_BP_FAT	GO:0042592~homeostatic process	5	0.665779	0.0565455	APOB, RGN, SFXN1, RPS6, CTNNB1	35	584	13588	3.32387	1	0.876538	57.4575
GOTERM_BP_FAT	GO:0006749~glutathione metabolic process	2	0.266312	0.0584043	ALDH5A1, MYH7B	35	24	13588	32.3524	1	0.869382	58.6718
GOTERM_BP_FAT	GO:0060349~bone morphogenesis	2	0.266312	0.063119	COL1A1, CBS	35	26	13588	29.8637	1	0.875412	61.6084
GOTERM_BP_FAT	GO:0033077~T cell differentiation in the thymus	2	0.266312	0.0771261	RPS6, CTNNB1	35	32	13588	24.2643	1	0.911875	69.2264
GOTERM_BP_FAT	GO:0006631~fatty acid metabolic process	3	0.399467	0.0771621	ALDH5A1, ACOT1, ACOX3	35	184	13588	6.32981	1	0.900607	69.244
GOTERM_BP_FAT	GO:0000302~response to reactive oxygen species	2	0.266312	0.0863511	MYH7, COL1A1	35	36	13588	21.5683	1	0.915647	73.4469
GOTERM_BP_FAT	GO:0006518~peptide metabolic process	2	0.266312	0.0909299	ALDH5A1, MYH7B	35	38	13588	20.4331	1	0.917228	75.3352
GOTERM_BP_FAT	GO:0044272~sulfur compound biosynthetic process	2	0.266312	0.0977564	MYH7B, CBS	35	41	13588	18.938	1	0.9236
Cluster 4
GOTERM_BP_FAT	GO:0006936~muscle contraction	5	0.611247	6.61886e-05	ALDOA, MYH4, MYH13, ACTN2, MYH6	21	153	13528	21.052	0.0178428	0.0178428	0.0870904
GOTERM_BP_FAT	GO:0003012~muscle system process	5	0.611247	9.51938e-05	ALDOA, MYH4, MYH13, ACTN2, MYH6	21	168	13528	19.1723	0.0255616	0.0128635	0.125233
GOTERM_BP_FAT	GO:0030198~extracellular matrix organization	3	0.366748	0.0101621	COL6A2, COL12A1, COL2A1	21	104	13528	18.5824	0.937852	0.603896	12.5804
GOTERM_BP_FAT	GO:0033275~actin-myosin filament sliding	2	0.244499	0.0132312	MYH4, MYH6	21	9	13528	143.153	0.973295	0.595752	16.0818
GOTERM_BP_FAT	GO:0070252~actin-mediated cell contraction	2	0.244499	0.0132312	MYH4, MYH6	21	9	13528	143.153	0.973295	0.595752	16.0818
GOTERM_BP_FAT	GO:0030049~muscle filament sliding	2	0.244499	0.0132312	MYH4, MYH6	21	9	13528	143.153	0.973295	0.595752	16.0818
GOTERM_BP_FAT	GO:0009150~purine ribonucleotide metabolic process	3	0.366748	0.017406	ALDOA, ADSSL1, MYH6	21	138	13528	14.0041	0.991571	0.615273	20.6368
GOTERM_BP_FAT	GO:0009259~ribonucleotide metabolic process	3	0.366748	0.0196032	ALDOA, ADSSL1, MYH6	21	147	13528	13.1467	0.995415	0.592415	22.9414
GOTERM_BP_FAT	GO:0043062~extracellular structure organization	3	0.366748	0.023782	COL6A2, COL12A1, COL2A1	21	163	13528	11.8563	0.998565	0.607518	27.1545
GOTERM_BP_FAT	GO:0006163~purine nucleotide metabolic process	3	0.366748	0.0303707	ALDOA, ADSSL1, MYH6	21	186	13528	10.3902	0.999773	0.649575	33.3671
GOTERM_BP_FAT	GO:0030048~actin filament-based movement	2	0.244499	0.033483	MYH4, MYH6	21	23	13528	56.0166	0.999905	0.642729	36.1282
GOTERM_BP_FAT	GO:0030199~collagen fibril organization	2	0.244499	0.042041	COL12A1, COL2A1	21	29	13528	44.4269	0.999992	0.689089	43.1846
GOTERM_BP_FAT	GO:0030029~actin filament-based process	3	0.366748	0.0486482	ALDOA, MYH4, MYH6	21	241	13528	8.01897	0.999999	0.708636	48.1319
GOTERM_BP_FAT	GO:0006941~striated muscle contraction	2	0.244499	0.0658992	ALDOA, MYH6	21	46	13528	28.0083	1	0.786733	59.2351
GOTERM_BP_FAT	GO:0030705~cytoskeleton-dependent intracellular transport	2	0.244499	0.0741842	MYH4, MYH6	21	52	13528	24.7766	1	0.800661	63.746
GOTERM_BP_FAT	GO:0007155~cell adhesion	4	0.488998	0.0816998	COL6A2, COL12A1, ACTN2, COL2A1	21	700	13528	3.68109	1	0.809083	67.4344
GOTERM_BP_FAT	GO:0022610~biological adhesion	4	0.488998	0.0819743	COL6A2, COL12A1, ACTN2, COL2A1	21	701	13528	3.67584	1	0.787952	67.5623
GOTERM_BP_FAT	GO:0044271~nitrogen compound biosynthetic process	3	0.366748	0.0823091	ALDOA, ADSSL1, HMBS	21	325	13528	5.94637	1	0.767812	67.7176
GOTERM_BP_FAT	GO:0030239~myofibril assembly	3	0.251889	0.00208755	45	21	13528	42.946	0.584257	0.0568336	2.8928
GOTERM_BP_FAT	GO:0055010~ventricular cardiac muscle morphogenesis	3	0.251889	0.00229157	45	22	13528	40.9939	0.61847	0.0584453	3.17131
GOTERM_BP_FAT	GO:0030048~actin filament-based movement	3	0.251889	0.00250465	45	23	13528	39.2116	0.651205	0.0600768	3.46138
GOTERM_BP_FAT	GO:0031032~actomyosin structure organization	3	0.251889	0.00370373	45	28	13528	32.2095	0.789539	0.0829385	5.0788
GOTERM_BP_FAT	GO:0030199~collagen fibril organization	3	0.251889	0.00396989	45	29	13528	31.0989	0.811879	0.0841751	5.43438
GOTERM_BP_FAT	GO:0030198~extracellular matrix organization	4	0.335852	0.0046508	45	104	13528	11.5624	0.858844	0.0932555	6.33845
GOTERM_BP_FAT	GO:0007507~heart development	5	0.419815	0.00512221	45	215	13528	6.99121	0.884312	0.097609	6.95965
GOTERM_BP_FAT	GO:0010927~cellular component assembly involved in morphogenesis	3	0.251889	0.006072	45	36	13528	25.0519	0.922542	0.109768	8.19963
GOTERM_BP_FAT	GO:0009150~purine ribonucleotide metabolic process	4	0.335852	0.0101386	45	138	13528	8.71369	0.986157	0.169797	13.3372
GOTERM_BP_FAT	GO:0009259~ribonucleotide metabolic process	4	0.335852	0.0120256	45	147	13528	8.1802	0.993789	0.190812	15.6292
GOTERM_BP_FAT	GO:0030705~cytoskeleton-dependent intracellular transport	3	0.251889	0.0123669	45	52	13528	17.3436	0.994628	0.188652	16.0376
GOTERM_BP_FAT	GO:0055002~striated muscle cell development	3	0.251889	0.0123669	45	52	13528	17.3436	0.994628	0.188652	16.0376
GOTERM_BP_FAT	GO:0055001~muscle cell development	3	0.251889	0.0142454	45	56	13528	16.1048	0.997585	0.206874	18.2534
GOTERM_BP_FAT	GO:0043062~extracellular structure organization	4	0.335852	0.0158499	45	163	13528	7.37723	0.998782	0.220052	20.1026
GOTERM_BP_FAT	GO:0048739~cardiac muscle fiber development	2	0.167926	0.0161595	45	5	13528	120.249	0.998932	0.216804	20.455
GOTERM_BP_FAT	GO:0044057~regulation of system process	5	0.419815	0.0176901	45	309	13528	4.86444	0.999445	0.227787	22.1758
GOTERM_BP_FAT	GO:0048729~tissue morphogenesis	4	0.335852	0.0205839	45	180	13528	6.68049	0.999839	0.25262	25.3351
GOTERM_BP_FAT	GO:0003013~circulatory system process	4	0.335852	0.0224214	45	186	13528	6.46499	0.999927	0.26452	27.279
GOTERM_BP_FAT	GO:0006163~purine nucleotide metabolic process	4	0.335852	0.0224214	45	186	13528	6.46499	0.999927	0.26452	27.279
GOTERM_BP_FAT	GO:0008015~blood circulation	4	0.335852	0.0224214	45	186	13528	6.46499	0.999927	0.26452	27.279
GOTERM_BP_FAT	GO:0032781~positive regulation of ATPase activity	2	0.167926	0.0289031	45	9	13528	66.8049	0.999996	0.319511	33.7667
GOTERM_BP_FAT	GO:0006600~creatine metabolic process	2	0.167926	0.0289031	45	9	13528	66.8049	0.999996	0.319511	33.7667
GOTERM_BP_FAT	GO:0006599~phosphagen metabolic process	2	0.167926	0.0289031	45	9	13528	66.8049	0.999996	0.319511	33.7667
GOTERM_BP_FAT	GO:0051146~striated muscle cell differentiation	3	0.251889	0.0331702	45	88	13528	10.2485	0.999999	0.349053	37.7398
GOTERM_BP_FAT	GO:0007512~adult heart development	2	0.167926	0.0352143	45	11	13528	54.6586	1	0.357792	39.5635
GOTERM_BP_FAT	GO:0030036~actin cytoskeleton organization	4	0.335852	0.0368976	45	226	13528	5.32075	1	0.363103	41.028
GOTERM_BP_FAT	GO:0014823~response to activity	2	0.167926	0.0383548	45	12	13528	50.1037	1	0.366363	42.269
GOTERM_BP_FAT	GO:0015671~oxygen transport	2	0.167926	0.0414853	45	13	13528	46.2496	1	0.381811	44.8537
GOTERM_BP_FAT	GO:0046034~ATP metabolic process	3	0.251889	0.0457062	45	105	13528	8.58921	1	0.403742	48.1685
GOTERM_BP_FAT	GO:0006200~ATP catabolic process	2	0.167926	0.0508173	45	16	13528	37.5778	1	0.429737	51.9347
GOTERM_BP_FAT	GO:0009205~purine ribonucleoside triphosphate metabolic process	3	0.251889	0.0554429	45	117	13528	7.70826	1	0.450591	55.1225
GOTERM_BP_FAT	GO:0009199~ribonucleoside triphosphate metabolic process	3	0.251889	0.056285	45	118	13528	7.64294	1	0.447576	55.6812
GOTERM_BP_FAT	GO:0015669~gas transport	2	0.167926	0.0569892	45	18	13528	33.4025	1	0.443883	56.1435
GOTERM_BP_FAT	GO:0042692~muscle cell differentiation	3	0.251889	0.0588381	45	121	13528	7.45344	1	0.446946	57.336
GOTERM_BP_FAT	GO:0009144~purine nucleoside triphosphate metabolic process	3	0.251889	0.0596981	45	122	13528	7.39235	1	0.44432	57.8804
GOTERM_BP_FAT	GO:0060048~cardiac muscle contraction	2	0.167926	0.0600605	45	19	13528	31.6444	1	0.439039	58.1078
GOTERM_BP_FAT	GO:0009207~purine ribonucleoside triphosphate catabolic process	2	0.167926	0.0600605	45	19	13528	31.6444	1	0.439039	58.1078
GOTERM_BP_FAT	GO:0009203~ribonucleoside triphosphate catabolic process	2	0.167926	0.0600605	45	19	13528	31.6444	1	0.439039	58.1078
GOTERM_BP_FAT	GO:0009146~purine nucleoside triphosphate catabolic process	2	0.167926	0.0661737	45	21	13528	28.6307	1	0.464799	61.7769
GOTERM_BP_FAT	GO:0009141~nucleoside triphosphate metabolic process	3	0.251889	0.067631	45	131	13528	6.88448	1	0.46515	62.6063
GOTERM_BP_FAT	GO:0002027~regulation of heart rate	2	0.167926	0.0692157	45	22	13528	27.3293	1	0.466138	63.4893
GOTERM_BP_FAT	GO:0060047~heart contraction	2	0.167926	0.072248	45	23	13528	26.1411	1	0.474171	65.125
GOTERM_BP_FAT	GO:0003015~heart process	2	0.167926	0.072248	45	23	13528	26.1411	1	0.474171	65.125
GOTERM_BP_FAT	GO:0009154~purine ribonucleotide catabolic process	2	0.167926	0.072248	45	23	13528	26.1411	1	0.474171	65.125
GOTERM_BP_FAT	GO:0009143~nucleoside triphosphate catabolic process	2	0.167926	0.0752707	45	24	13528	25.0519	1	0.48177	66.6876
GOTERM_BP_FAT	GO:0009261~ribonucleotide catabolic process	2	0.167926	0.0782837	45	25	13528	24.0498	1	0.488968	68.1803
GOTERM_CC_FAT	GO:0043292~contractile fiber	14	1.17548	8.71786e-16	52	121	12782	28.4406	1.35891e-13	1.35891e-13	1.06581e-12
GOTERM_CC_FAT	GO:0016459~myosin complex	12	1.00756	9.69207e-16	52	65	12782	45.3799	1.52878e-13	7.63833e-14	1.19904e-12
GOTERM_CC_FAT	GO:0015629~actin cytoskeleton	17	1.42737	3.48451e-15	52	269	12782	15.5343	5.26579e-13	1.75526e-13	4.11893e-12
GOTERM_CC_FAT	GO:0005859~muscle myosin complex	9	0.755668	4.36864e-15	52	20	12782	110.613	6.6247e-13	1.65645e-13	5.18474e-12
GOTERM_CC_FAT	GO:0016460~myosin II complex	9	0.755668	1.1126e-14	52	22	12782	100.558	1.69864e-12	3.39728e-13	1.33005e-11
GOTERM_CC_FAT	GO:0044449~contractile fiber part	13	1.09152	1.48976e-14	52	113	12782	28.2788	2.27618e-12	3.79363e-13	1.78302e-11
GOTERM_CC_FAT	GO:0030016~myofibril	12	1.00756	4.55184e-13	52	111	12782	26.5738	6.96443e-11	9.94915e-12	5.4543e-10
GOTERM_CC_FAT	GO:0032982~myosin filament	8	0.671704	5.09546e-13	52	19	12782	103.498	7.79676e-11	9.74598e-12	6.10623e-10
GOTERM_CC_FAT	GO:0030017~sarcomere	10	0.839631	1.46876e-10	52	98	12782	25.0824	2.24721e-08	2.4969e-09	1.75996e-07
GOTERM_CC_FAT	GO:0044430~cytoskeletal part	21	1.76322	1.90773e-10	52	952	12782	5.42223	2.91883e-08	2.91883e-09	2.28595e-07
GOTERM_CC_FAT	GO:0005856~cytoskeleton	24	2.01511	4.89351e-10	52	1381	12782	4.27182	7.48706e-08	6.80642e-09	5.86367e-07
GOTERM_CC_FAT	GO:0043232~intracellular non-membrane-bounded organelle	29	2.43493	5.08602e-08	52	2596	12782	2.74593	7.78159e-06	6.48468e-07	6.09436e-05
GOTERM_CC_FAT	GO:0043228~non-membrane-bounded organelle	29	2.43493	5.08602e-08	52	2596	12782	2.74593	7.78159e-06	6.48468e-07	6.09436e-05
GOTERM_CC_FAT	GO:0031672~A band	4	0.335852	3.23083e-05	52	16	12782	61.4519	0.00493106	0.000380178	0.0387068
GOTERM_CC_FAT	GO:0031674~I band	4	0.335852	0.00135651	52	55	12782	17.8769	0.187538	0.0147253	1.61339
GOTERM_CC_FAT	GO:0044445~cytosolic part	5	0.419815	0.00311274	52	152	12782	8.08578	0.379352	0.0312991	3.66676
GOTERM_CC_FAT	GO:0005882~intermediate filament	5	0.419815	0.00601559	52	183	12782	6.71606	0.60274	0.0560648	6.9748
GOTERM_CC_FAT	GO:0045111~intermediate filament cytoskeleton	5	0.419815	0.00648772	52	187	12782	6.5724	0.630593	0.056897	7.50289
GOTERM_CC_FAT	GO:0005925~focal adhesion	4	0.335852	0.00778574	52	102	12782	9.63952	0.697562	0.0642789	8.9406
GOTERM_CC_FAT	GO:0005924~cell-substrate adherens junction	4	0.335852	0.00865112	52	106	12782	9.27576	0.735359	0.0675758	9.88771
GOTERM_CC_FAT	GO:0030055~cell-substrate junction	4	0.335852	0.0100515	52	112	12782	8.77885	0.786829	0.0743722	11.4012
GOTERM_CC_FAT	GO:0005829~cytosol	12	1.00756	0.0142017	52	1330	12782	2.21781	0.887908	0.0989651	15.7509
GOTERM_CC_FAT	GO:0005912~adherens junction	4	0.335852	0.0238286	52	155	12782	6.34342	0.975026	0.154412	25.0976
GOTERM_CC_FAT	GO:0005832~chaperonin-containing T-complex	2	0.167926	0.0276042	52	7	12782	70.2308	0.986196	0.169901	28.4962
GOTERM_CC_FAT	GO:0070161~anchoring junction	4	0.335852	0.031129	52	172	12782	5.71646	0.992081	0.18258	31.5409
GOTERM_CC_FAT	GO:0005863~striated muscle thick filament	2	0.167926	0.0314862	52	8	12782	61.4519	0.992515	0.177819	31.8427
GOTERM_CC_FAT	GO:0005833~hemoglobin complex	2	0.167926	0.0468627	52	12	12782	40.9679	0.999353	0.246058	43.7362
GOTERM_CC_FAT	GO:0016323~basolateral plasma membrane	4	0.335852	0.0471244	52	203	12782	4.8435	0.99938	0.239315	43.921
GOTERM_CC_FAT	GO:0045095~keratin filament	3	0.251889	0.0480674	52	88	12782	8.37981	0.999467	0.235992	44.5824
GOTERM_CC_FAT	GO:0005865~striated muscle thin filament	2	0.167926	0.0582378	52	15	12782	32.7744	0.999897	0.271352	51.2752
GOTERM_CC_FAT	GO:0005739~mitochondrion	9	0.755668	0.0645505	52	1087	12782	2.03521	0.999963	0.288453	55.0479
GOTERM_CC_FAT	GO:0044420~extracellular matrix part	3	0.251889	0.0792762	52	117	12782	6.30276	0.999997	0.334786	62.8312
GOTERM_MF_FAT	GO:0008307~structural constituent of muscle	11	0.923594	4.54643e-16	52	42	12983	65.3906	7.10543e-14	7.10543e-14	5.32907e-13
GOTERM_MF_FAT	GO:0003779~actin binding	17	1.42737	5.60521e-14	52	326	12983	13.0198	8.9706e-12	4.4853e-12	6.77014e-11
GOTERM_MF_FAT	GO:0005198~structural molecule activity	20	1.67926	1.04237e-12	52	634	12983	7.87612	1.66782e-10	5.55941e-11	1.25867e-09
GOTERM_MF_FAT	GO:0008092~cytoskeletal protein binding	18	1.51134	3.43963e-12	52	504	12983	8.9169	5.50333e-10	1.37583e-10	4.15326e-09
GOTERM_MF_FAT	GO:0003774~motor activity	11	0.923594	1.55183e-10	52	142	12983	19.3409	2.48293e-08	4.96586e-09	1.87382e-07
GOTERM_MF_FAT	GO:0005516~calmodulin binding	8	0.671704	1.13646e-06	52	140	12983	14.267	0.000181817	3.03052e-05	0.00137225
GOTERM_MF_FAT	GO:0000146~microfilament motor activity	4	0.335852	3.73549e-05	52	17	12983	58.7466	0.00595907	0.000853477	0.0450962
GOTERM_MF_FAT	GO:0005524~ATP binding	16	1.34341	0.000384457	52	1477	12983	2.70465	0.0596705	0.00766113	0.46324
GOTERM_MF_FAT	GO:0032559~adenyl ribonucleotide binding	16	1.34341	0.000444764	52	1497	12983	2.66852	0.068704	0.00787749	0.535727
GOTERM_MF_FAT	GO:0005509~calcium ion binding	12	1.00756	0.000727555	52	919	12983	3.26015	0.109926	0.0115776	0.874984
GOTERM_MF_FAT	GO:0030554~adenyl nucleotide binding	16	1.34341	0.000775425	52	1577	12983	2.53314	0.116723	0.0112199	0.932307
GOTERM_MF_FAT	GO:0001883~purine nucleoside binding	16	1.34341	0.000908856	52	1601	12983	2.49517	0.135395	0.0120504	1.09193
GOTERM_MF_FAT	GO:0001882~nucleoside binding	16	1.34341	0.000976314	52	1612	12983	2.47814	0.144686	0.0119501	1.17253
GOTERM_MF_FAT	GO:0032555~purine ribonucleotide binding	17	1.42737	0.00128172	52	1836	12983	2.31179	0.185522	0.0145508	1.53673
GOTERM_MF_FAT	GO:0032553~ribonucleotide binding	17	1.42737	0.00128172	52	1836	12983	2.31179	0.185522	0.0145508	1.53673
GOTERM_MF_FAT	GO:0017076~purine nucleotide binding	17	1.42737	0.00204561	52	1918	12983	2.21295	0.279373	0.0216054	2.44227
GOTERM_MF_FAT	GO:0000166~nucleotide binding	18	1.51134	0.00405275	52	2245	12983	2.00183	0.477828	0.0397963	4.78531
GOTERM_MF_FAT	GO:0032038~myosin II heavy chain binding	2	0.167926	0.0078413	52	2	12983	249.673	0.716219	0.0714131	9.06779
GOTERM_MF_FAT	GO:0045159~myosin II binding	2	0.167926	0.0117393	52	3	12983	166.449	0.848838	0.0996455	13.289
GOTERM_MF_FAT	GO:0004111~creatine kinase activity	2	0.167926	0.0156223	52	4	12983	124.837	0.919484	0.12418	17.3145
GOTERM_MF_FAT	GO:0032036~myosin heavy chain binding	2	0.167926	0.0194903	52	5	12983	99.8692	0.957116	0.145691	21.1535
GOTERM_MF_FAT	GO:0030020~extracellular matrix structural constituent conferring tensile strength	2	0.167926	0.0233435	52	6	12983	83.2244	0.97716	0.1647	24.8145
GOTERM_MF_FAT	GO:0003785~actin monomer binding	2	0.167926	0.0310053	52	8	12983	62.4183	0.993522	0.204721	31.6352
GOTERM_MF_FAT	GO:0030898~actin-dependent ATPase activity	2	0.167926	0.0310053	52	8	12983	62.4183	0.993522	0.204721	31.6352
GOTERM_MF_FAT	GO:0005201~extracellular matrix structural constituent	3	0.251889	0.0448539	52	86	12983	8.70953	0.999353	0.2733	42.5427
GOTERM_MF_FAT	GO:0005344~oxygen transporter activity	2	0.167926	0.0499029	52	13	12983	38.4112	0.999723	0.289136	46.1046
GOTERM_MF_FAT	GO:0016775~phosphotransferase activity, nitrogenous group as acceptor	2	0.167926	0.0647604	52	17	12983	29.3733	0.999978	0.348512	55.4449
GOTERM_MF_FAT	GO:0051082~unfolded protein binding	3	0.251889	0.0749186	52	115	12983	6.51321	0.999996	0.380735	60.9495
GOTERM_MF_FAT	GO:0017022~myosin binding	2	0.167926	0.0830122	52	22	12983	22.6976	0.999999	0.401631	64.8808
