# Supplementary material for: iTRAQ-Based Quantitative Proteomic Analysis of the Initiation of Head Regeneration in Planarians
Source: PLoS One. 2015 Jul 1;10(7):e0132045. doi: 10.1371/journal.pone.0132045 (PMC4488856; doi:10.1371/journal.pone.0132045)
Supplement: S5 Table — (XLS) [file pone.0132045.s005.xls]

## Sheet: S5 Table
S5 Table. Detailed canonical pathways enriched by the differentially expressed proteins.
Ingenuity Canonical Pathways	-log(p-value)	p-value	Ratio	Molecules
ILK Signaling	6.21E00	6.16595e-07	5.38E-02	MYH4,MTOR,PPP2R1A,MYH6,FLNC,MYH13,ACTN2,MYH7,CTNNB1,MYH7B
Epithelial Adherens Junction Signaling	6.13E00	7.4131e-07	6.16E-02	MYH4,MYH6,MYH13,ACTN2,CTNNA1,MYH7,TUBA1C,CTNNB1,MYH7B
Mitochondrial Dysfunction	5.56E00	2.75423e-06	5.26E-02	ATP5J,NDUFV2,NDUFA6,COX5B,NDUFA12,NDUFA10,MT-CO2,OGDH,VDAC2
Actin Cytoskeleton Signaling	4.72E00	1.90546e-05	4.15E-02	MYH4,MYH6,MYL10,MYH13,MYLPF,ACTN2,RDX,MYH7,MYH7B
Tight Junction Signaling	4.7E00	1.99526e-05	4.79E-02	MYH4,PPP2R1A,MYH6,MYH13,CTNNA1,MYH7,CTNNB1,MYH7B
Regulation of eIF4 and p70S6K Signaling	3.31E00	0.000489779	4.14E-02	RPS6,RPS7,MTOR,PPP2R1A,EIF4A3,EIF4A1
Remodeling of Epithelial Adherens Junctions	2.91E00	0.00123027	5.88E-02	ACTN2,CTNNA1,TUBA1C,CTNNB1
Calcium Signaling	2.85E00	0.00141254	3.37E-02	MYH4,MYH6,MYH13,MYH7,TPM2,MYH7B
EIF2 Signaling	2.77E00	0.00169824	3.26E-02	RPS6,RPS7,RPL6,EIF4A3,EIF4A1,RPL12
mTOR Signaling	2.74E00	0.0018197	3.21E-02	RPS6,RPS7,MTOR,PPP2R1A,EIF4A3,EIF4A1
AMPK Signaling	2.45E00	0.00354813	3.38E-02	MTOR,PPP2R1A,CKM,PFKP,PFKL
Protein Kinase A Signaling	2.3E00	0.00501187	2.08E-02	MYH4,MYL10,HIST1H1E,FLNC,MYLPF,ACP1,H1F0,CTNNB1
RhoA Signaling	2E00	0.01	3.28E-02	MYL10,MYLPF,RDX,SEPT2
IL-6 Signaling	1.34E00	0.0457088	2.59E-02	COL1A1,CRP,CSNK2A1
Gα12/13 Signaling	1.33E00	0.0467735	2.56E-02	MYL10,MYLPF,CTNNB1
Leukocyte Extravasation Signaling	1.33E00	0.0467735	2.02E-02	ACTN2,RDX,CTNNA1,CTNNB1
p70S6K Signaling	1.32E00	0.047863	2.52E-02	RPS6,MTOR,PPP2R1A
